# Supplementary material for: Epidemiological characterization of rare diseases in Brazil: A retrospective study of the Brazilian Rare Diseases Network
Source: Orphanet J Rare Dis. 2024 Oct 30;19:405. doi: 10.1186/s13023-024-03392-7 (PMC11523578; doi:10.1186/s13023-024-03392-7)
Supplement: Supplementary file 4 — Additional file 4. Post-test analysis of demographic factors and medical outcomes across distinct diagnostic statuses [file 13023_2024_3392_MOESM4_ESM.xlsx]

## Sheet: Página1
Post-Test Analysis of Demographic Factors and Medical Outcomes across Distinct Diagnostic Statuses
Color or race
Test results
Chi-square statistic	74.2227
p-value	> 0.0001
p-value (adjusted)*	> 0.0001
Degrees of freedom	8
Critical value	15.5073
Pairwise comparisons*
White, Admixed	> 0.0001
White, Black	0.1195
White, Yellow	0.9940
White, Indigenous	0.9878
Admixed, Black	0.0029
Admixed, Yellow	0.9582
Admixed, Indigenous	0.9878
Black, Yellow	0.9582
Black, Indigenous	0.9940
Yellow, Indigenous	0.9878
Sex
Test results
Chi-square statistic	66.4757
p-value	> 0.0001
p-value (adjusted)*	> 0.0001
Degrees of freedom	4
Critical value	9.4877
Pairwise comparisons*
Female, Male	> 0.0001
Female, Undetermined	0.1784
Male, Undetermined	0.1902
Region of Birth
Test results
Chi-square statistic	307.6707
p-value	> 0.0001
p-value (adjusted)*	> 0.0001
Degrees of freedom	10
Critical value	18.3070
Pairwise comparisons*
Southeast, Northeast	> 0.0001
Southeast, South	0.0001
Southeast, Midwest	> 0.0001
Southeast, North	> 0.0001
Southeast, Born in other countries	0.9656
Northeast, South	> 0.0001
Northeast, Midwest	> 0.0001
Northeast, North	> 0.0001
Northeast, Born in other countries	0.9656
South, Midwest	> 0.0001
South, North	> 0.0001
South, Born in other countries	0.9656
Midwest, North	> 0.0001
Midwest, Born in other countries	0.9656
North, Born in other countries	0.5571
Region of residence
Test results
Chi-square statistic	408.5687
p-value	> 0.0001
p-value (adjusted)*	> 0.0001
Degrees of freedom	8
Critical value	15.5073
Pairwise comparisons*
Southeast, Northeast	> 0.0001
Southeast, South	> 0.0001
Southeast, Midwest	> 0.0001
Southeast, North	> 0.0001
Northeast, South	> 0.0001
Northeast, Midwest	> 0.0001
Northeast, North	> 0.0001
South, Midwest	> 0.0001
South, North	> 0.0001
Midwest, North	> 0.0001
Family recurrence
Test results
Chi-square statistic	9.0865
p-value	0.0106
p-value (adjusted)*	NA
Degrees of freedom	2.0000
Critical value	5.9915
Consanguinity
Test results
Chi-square statistic	16.7469
p-value	0.0002
p-value (adjusted)*	NA
Degrees of freedom	2.0000
Critical value	5.9915
Previous Hospitalization
Test results
Chi-square statistic	73.6153
p-value	> 0.0001
p-value (adjusted)*	NA
Degrees of freedom	2
Critical value	5.9915
Treatment related to rare disease
Test results
Chi-square statistic	493.4670
p-value	> 0.0001
p-value (adjusted)*	NA
Degrees of freedom	2
Critical value	5.9915
* Statistical significance level adjusted using Bonferroni correction. All samples are categorized into three distinct groups: confirmed diagnoses, suspected diagnoses, and undiagnosed cases.
